# Supplementary material for: Diagnosis of latent tuberculosis infection among pediatric household contacts of Iranian tuberculosis cases using tuberculin skin test, IFN- γ release assay and IFN-γ-induced protein-10
Source: BMC Pediatr. 2021 Feb 11;21:76. doi: 10.1186/s12887-021-02524-3 (PMC7877026; doi:10.1186/s12887-021-02524-3)
Supplement: Supplementary file 1 — Additional file 1. [file 12887_2021_2524_MOESM1_ESM.xlsx]

## Sheet: Sheet1
IP10nill	IP10t1	IP10t2	QFTresult1	QFTresult2	QFTresult3	QFTresult4	PPD1	TBtype1	PPD2	TBtype2	PPD3	TBtype3	PPD4	TBtype4	study.type	weight1	height1	cough1	sputum1	weight.loss1	fever.and.sweating1	chest.pain1	shortness.of.breath1	anti.tuberculos.treatmet1	prophylaxis1	respiratory.sounds1	lymphadenopathy1	body.temprature1	weight2	height2	cough2	sputum2	weight.loss2	fever.and.sweating2	chest.pain2	shortness.of.breath2	anti.tuberculos.treatmet2	prophylaxis2	respiratory.sounds2	lymphadenopathy2	body.temprature2	weight3	height3	cough3	sputum3	weight.loss3	fever.and.sweating3	chest.pain3	shortness.of.breath3
0.8	1.6	1.6	Negative		Negative		negative	none of them			negative	none of them			retrospective	20	110	no	no	no	no	no	no	no	no	clear	no	37														21	110	no	no	no	no	no	no
0.4	0.8	1.2	Negative	Negative	Negative	Negative	negative	none of them	negative	none of them	negative	none of them	posetive	LTBI	retrospective	13	87	no	no	no	no	no	no	no	yes	clear	no	37	13.5	89	no	no	no	no	no	no	no	no	clear	no	37	17	98	no	no	no	no	no	no
58	117	188	Negative	Negative	Negative	Negative	negative	none of them	negative	none of them	negative	none of them	negative	none of them	prospective	19	100	no	no	no	no	no	no	no	yes	clear	no	37.5
14.7	88.2	21.7	Negative	Positive	done	done	negative	none of them	negative	LTBI	negative	LTBI	negative	LTBI	retrospective	17	93	no	no	no	no	no	no		yes	clear	no	36.8	17.8	94	no	no	no	no	no	no		no	clear	no	36.9	18	95	no	no	no	no	no	no
23	211.5	4166	Positive	done	done	done	posetive	LTBI	done	LTBI	done	LTBI	done	LTBI	prospective	20	109	no	no	no	no	no	no		yes	clear	no	37	23	110	no	no	no	no	no	no		yes	clear	no	37	24	112	no	no	no	no	no	no
3	11	6	Negative	Negative	Negative	Negative	negative	none of them	posetive	LTBI	done	LTBI	done	LTBI	retrospective	16	110	no	no	no	no	no	no		yes	clear	no	36.8	16.2	110	no	no	no	no	no	no		no	clear	no	36.8	17.5	112	no	no	no	no	no	no
1	1.6	1.7	Negative	Negative	Negative	Negative	negative	none of them	negative	none of them	posetive	Active TB	done	Active TB	prospective	16	115	no	no	no	no	no	no		yes	clear	no	37.1	16	116	no	no	yes	no	no	no		no	clear	no	36.9	18	113	no	no	no	no	no	no
0.6	0.4	0.4	Negative	Negative	Negative	Negative	negative	none of them	negative	none of them	negative	none of them	negative	none of them	retrospective	23	121	no	no	no	no	no	no		yes	clear	no	36.8	23.8	122	no	no	no	no	no	no		no	clear	no	36.9	24	123	no	no	no	no	no	no
1.2	2	2	Negative	Negative	Negative	Negative	negative	none of them	negative	none of them	posetive	LTBI	done	LTBI	retrospective	10.6	91	no	no	no	no	no	no		yes	clear	no	36.9	11.3	91	no	no	no	no	no	no		no	clear	no	36.9	12	92.5	no	no	no	no	no	no
3.7	748	947	Negative	Negative	Positive	done	negative	none of them	negative	none of them	posetive	LTBI	done	LTBI	retrospective	12	82	no	no	no	no	no	no		yes	clear	no	37	12.2	82.5	no	no	no	no	no	no		no	clear	no	37	13	84	no	no	no	no	no	no
1.3	160	487	Negative	Positive	done	done	negative	none of them	negative	LTBI	posetive	LTBI	done	LTBI	prospective	12	89	no	no	no	no	no	no		yes	clear	no	37	14	90	no	no	no	no	no	no		no	clear	no	37	15.5	92	no	no	no	no	no	no
0.4	0.8	0.8	Negative	Negative	Negative	Negative	posetive	LTBI	done	LTBI	done	LTBI	done	LTBI	retrospective	11	89	no	no	no	no	no	no		yes	clear	no	36.9	13	90	no	no	no	no	no	no		no	clear	no	36.9	14	92	no	no	no	no	no	no
0.3	1.5	1.4	Negative	Negative	Negative	Negative	negative	none of them	negative	none of them	posetive	LTBI	done	LTBI	prospective	11	95	no	no	no	no	no	no		yes	clear	no	36.9	12	96	no	no	no	no	no	no		no	clear	no	36.9	14	98	no	no	no	no	no	no
0.3	1.3	1.4	Negative	Negative	Negative	Negative	negative	none of them	negative	none of them	negative	none of them	posetive	LTBI	retrospective	13.5	91	no	no	no	no	no	no		yes	clear	no	36.8	14.2	91.5	no	no	no	no	no	no		no	clear	no	37	15	92.5	no	no	no	no	no	no
36	577	329	Negative	Positive	done	done	posetive	LTBI	done	LTBI	done	LTBI	done	LTBI	prospective	33	124	no	no	no	no	no	no		yes	clear	yes	37.1	35	126	no	no	no	no	no	no		no	clear	yes	37	36	128	no	no	no	no	no	no
0.4	0.7	0.5	Negative	Negative	Negative	Negative	negative	none of them	negative	none of them	negative	none of them	negative	none of them	retrospective	15	121	no	no	no	no	no	no		yes	clear	no	37.2	15.5	121	no	no	no	no	no	no		no	clear	no	36.9	16.2	122	no	no	no	no	no	no
0.5	1.6	1.6	Negative	Negative	Negative	Negative	negative	none of them	negative	none of them	posetive	LTBI	done	LTBI	prospective	22	119	no	no	no	no	no	no		yes	clear	no	37	23.5	120	no	no	no	no	no	no		no	clear	yes	36.9	24.5	121	no	no	no	no	no	no
7.9	37	63	Negative	Negative	Negative	Negative	negative	none of them	negative	none of them	negative	none of them	negative	none of them	prospective	16	90	no	no	no	no	no	no	no	yes	clear	no	37									no	yes				15.5	95	no	no	no	no	no	no
78	111	98.7	Negative	Negative	Negative	Negative	negative	none of them	negative	none of them	negative	none of them	negative	none of them	prospective	15	100	no	no	no	no	no	no	no	yes	clear	no	37.2	15	100	no	no	no	no	no	no	no	yes	clear	no	37	17.5	102	no	no	no	no	no	no
12.9	8954	9240	Positive	done	done	done	negative	LTBI	negative	LTBI	posetive	LTBI	done	LTBI	retrospective	22	123	no	no	no	no	no	no	no	yes	clear	no	37.2	22	142	no	no	no	no	no	no	no	yes	clear	no	36.8	22	142	no	no	no	no	no	no
19.6	6228	9941	Positive	done	done	done	posetive	LTBI	done	LTBI	done	LTBI	done	LTBI	retrospective	33	133	no	no	no	no	no	no	no	yes	clear	no	36.8	33	133	no	no	no	no	no	no	no	yes	clear	no	37.3	34	133	no	no	no	no	no	no
44	8763	10811	Positive	done	done	done	posetive	LTBI	done	LTBI	done	LTBI	done	LTBI	retrospective	42	158	no	no	no	no	no	no	no	yes	clear	no	36.8	42	158	no	no	no	no	no	no	no	yes	clear	no	37.2	42	158	no	no	no	no	no	no
13.3	6841	5992	Positive	done	done	done	posetive	LTBI	done	LTBI	done	LTBI	done	LTBI	retrospective	11	91	no	no	no	no	no	no	no	yes	clear	no	37	11	91	no	no	no	no	no	no	no	yes	clear	no	37	12	99	no	no	no	no	no	no
2.9	4.1	4	Negative	Negative	Negative	Negative	negative	none of them	negative	none of them	negative	none of them	negative	none of them	prospective	14	88	no	no	no	no	no	no	no	yes	clear	no	37.1	14	88	no	no	no	no	no	no	no	yes	clear	no	37	15	90	no	no	no	no	no	no
12.9	1095	1124	Positive	done	done	done	negative	LTBI	posetive	LTBI	done	LTBI	done	LTBI	retrospective	15	100	no	no	no	no	no	no	no	yes	clear	no	37.2	15	100	no	no	no	no	no	no	no	yes	clear	no	37.2	6	103	no	no	no	no	no	no
2.1	2.9	2.7	Negative	Negative	Negative	Negative	negative	none of them	negative	none of them	negative	none of them	negative	none of them	prospective	13	92	no	no	no	no	no	no	no	yes	clear	no	36.7	15	92	no	no	no	no	no	no	no	yes	clear	no	36.1		97	no	no	no	no	no	no
14.2	2.2	27.4	Negative	Negative	Negative	Negative	negative	none of them	negative	none of them	negative	none of them	negative	none of them	prospective	16	112	no	no	no	no	no	no	no	yes	clear	no	36.1	18	112	no	no	no	no	no	no	no	yes	clear	no	36.2	15	110	no	no	no	no	no	no
0.8	1.7	2.2	Negative	Negative	Negative	Negative	negative	none of them	negative	none of them	negative	none of them	negative	none of them	prospective	16	118	no	no	no	no	no	no	no	yes	cfor	no	36.3	18	118	no	no	no	no	no	no	no	yes	clear	no	36.3	20	118	no	no	no	no	no	no
11.4	1	3.2	Negative	Negative	Negative	Negative	negative	none of them	negative	none of them	negative	none of them	negative	none of them	prospective	10	81	no	no	no	no	no	no	no	yes	clear	no	36.4	12.5	81	no	no	no	no	no	no	no	yes	clear	no	36.7	11	91	no	no	no	no	no	no
2	1	2.3	Negative	Negative			negative	none of them	negative	none of them					prospective	12	83	no	no	no	no	no	no	no	yes	clear	no	36.7	15	83	no	no	no	no	no	no	no	yes	clear	no	36.7
1.7	1.2	1	Negative				negative	none of them							prospective	16	87	no	no	no	no	no	no	no	yes	clear	no	36.7	16	87	no	no	no	no	no	no	no	yes
16.6	1.9	24	Negative				negative	none of them							prospective	17	110	no	no	no	no	no	no	no	yes	clear	no	36.6	17	110	no	no	no	no	no	no	no	yes
1.7	1	1.1	Negative				negative	none of them							prospective	20	112	no	no	no	no	no	no	no	yes	clear	no	36.6	20	112	no	no	no	no	no	no	no	yes
7.4	2.6	1	Negative	Negative	Negative	Negative	negative	none of them	negative	none of them	negative	none of them	negative	none of them	prospective	11	100	no	no	no	no	no	no	no	yes	clear	no	37	11	100	no	no	no	no	no	no	no	yes	clear	no	37	11	100	no	no	no	no	no	no
1.1	15.2	1.9	Negative	Negative	Positive	done	negative	none of them		none of them	negative	LTBI	negative	LTBI	retrospective	12	80	no	no	no	no	no	no	no	yes	clear	no	37	12.5	80	no	no	no	no	no	no	no	yes	clear	no	37	12	80	no	no	no	no	no	no
63	19045	22746	Positive	done	done	done	negative	LTBI	negative	LTBI	negative	LTBI	negative	LTBI	prospective	9	88	no	no	no	no	no	no	no	yes	clear	no	37	9	88	no	no	no	no	no	no	no	yes	clear	no	37	9	88	no	no	no	no	no	no
2.5	1.8	3.2	Negative	Negative	Negative	Negative	negative	none of them	negative	none of them	negative	none of them	negative	none of them	retrospective	12	100	no	no	no	no	no	no	no	yes	clear	no	37	10	100	no	no	no	no	no	no	no	yes	clear	no	37	10	100	no	no	no	no	no	no
27.4	1.2	3.6	Negative	Negative	Positive	done	negative	none of them	negative	none of them	negative	LTBI	negative	LTBI	prospective	10.5	98	no	no	no	no	no	no	no	yes	clear	no	37	10.5	98	no	no	no	no	no	no	no	yes	clear	no	37	10.5	98	no	no	no	no	no	no
2.4	6.8	21.9	Negative	Negative	Negative	Negative	negative	none of them	negative	none of them	negative	none of them	negative	none of them	prospective	12	110	no	no	no	no	no	no	no	yes	clear	no	37	12	110	no	no	no	no	no	no	no	yes	clear	no	37	12	110	no	no	no	no	no	no
24.4	2.7	14.8	Negative	Negative	Negative	Negative	negative	none of them	negative	none of them	negative	none of them	negative	none of them	prospective	14	67	no	no	no	no	no	no	no	yes	clear	no	37	14	67	no	no	no	no	no	no	no	yes	clear	no	37	14	67	no	no	no	no	no	no
0.6	10.8	19	Negative	Negative	Negative	Negative	negative	none of them	negative	none of them	negative	none of them	negative	none of them	retrospective	12	75	no	no	no	no	no	no	no	yes	clear	no	37	8	75	no	no	no	no	no	no	no	yes	clear	no	37	15	75	no	no	no	no	no	no
0.8	2.4	2.8	Negative	Negative	Negative	Negative	negative	none of them	negative	none of them	negative	none of them	posetive	LTBI	retrospective	16	83	no	no	no	no	no	no	no	yes	clear	no	37	18	83	no	no	no	no	no	no	no	no	clear	no	37	19	83	no	no	no	no	no	no
3.2	2.4	6.5	Negative	Negative	Negative	Negative	negative	none of them	negative	none of them	negative	none of them	negative	none of them	prospective	9.8	51	no	no	no	no	no	no	no	yes	clear	no	37	9.8	51	no	no	no	no	no	no	no	yes	clear	no	37	9.8	51	no	no	no	no	no	no
3.7	2.3	7.5	Negative	Negative	Negative	Negative	negative	none of them	negative	none of them	negative	none of them	negative	none of them	prospective	11	64	no	no	no	no	no	no	no	yes	clear	no	37	14	64	no	no	no	no	no	no	no	yes	clear	no	37	14	64	no	no	no	no	no	no
79	3792	6863	Negative	Positive	done	done	negative	none of them	negative	LTBI	posetive	LTBI	done	LTBI	prospective	11	73	no	no	yes	no	no	no	no	yes	clear	no	37	15	73	no	no	no	no	no	no	no	yes	clear	no	37	15	73	no	no	no	no	no	no
17.6	19.2	64	Negative	Negative	Negative	Negative	negative	none of them	negative	none of them	negative	none of them	negative	none of them	prospective	14	68	no	no	no	no	no	no	no	yes	clear	no	37	14	70	no	no	no	no	no	no	no	yes	clear	no	37	14	68	no	no	no	no	no	no
1.4	1.9	1.6	Negative	Negative	Negative	Negative	negative	none of them	negative	none of them	negative	none of them	negative	none of them	retrospective	12	76	no	no	no	no	no	no	no	yes	clear	no	37	25	76	no	no	no	no	no	no	no	no	clear	no	37	28	76	no	no	no	no	no	no
9.9	2.9	9.6	Negative	Negative	Negative	Negative	negative	none of them	negative	none of them	negative	none of them	negative	none of them	prospective	12	80	no	no	no	yes	no	no	no	yes	clear	no	37	16	80	no	no	no	no	no	no	no	yes	clear	no	37	16	80	no	no	no	no	no	no
1.9	1.2	1.1	Negative	Negative	Negative	Negative	negative	none of them	negative	none of them	negative	none of them	negative	none of them	retrospective	17	96	no	no	no	no	no	no	no	yes	clear	no	37	17.5	96	no	no	no	no	no	no	no	yes	clear	no	37	18	96	no	no	no	no	no	no
1	1.2	1.8	Negative	Negative	Negative	Negative	negative	none of them	negative	none of them	negative	none of them	negative	none of them	prospective	17	73	no	no	no	no	no	no	no	yes	clear	no	37	17	73	no	no	no	no	no	no	no	yes	clear	no	37	17	73	no	no	no	no	no	no
1	62	59	Negative	Negative	Negative	Negative	negative	none of them	negative	none of them	negative	none of them	negative	none of them	prospective	19	59	no	no	no	no	no	no	no	yes	clear	no	37	19	59	no	no	no	no	no	no	no	yes	clear	no	37	19	59	no	no	no	no	no	no
0.6	1.1	2.8	Positive	done	done	done	negative	LTBI	negative	LTBI	negative	LTBI	negative	LTBI	retrospective	9	63	no	no	no	no	no	no	no	no	clear	no	37	11	63	no	no	no	no	no	no	no	no	clear	no	37	13	65	no	no	no	no	no	no
1.42	8430	182	Positive	done	done	done	negative	LTBI	negative	LTBI	negative	LTBI	negative	LTBI	retrospective	13	90	no	no	no	no	no	no	no	no	clear	no	37	16.5	90	no	no	no	no	no	no	no	no	clear	no	37	16.5	90	no	no	no	no	no	no
19	8410	12362	Positive	done	done	done	negative	LTBI	negative	LTBI	negative	LTBI	negative	LTBI	retrospective	17	80	no	no	no	no	no	no	no	no	clear	no	37	17	80	no	no	no	no	no	no	no	no	clear	no	37	18	81	no	no	no	no	no	no
1.1	11.5	1.7	Negative		Negative	Negative	negative	none of them			negative	none of them	negative	none of them	prospective	16.5	110	no	no	no	no	no	no	no	no	clear	no	37														17	113	no	no	no	no	no	no
46	812	936	Negative	Negative	Negative	Negative	negative	none of them	negative	none of them	negative	none of them	negative	none of them	prospective	35.8	108	no	no	no	no	no	no	no	no	clear	no	37	36	108	no	no	no	no	no	no	no	no	clear	no	37	36	109	no	no	no	no	no	no
17.6	155	172.3	Positive	done	done	done	negative	LTBI	negative	LTBI	negative	LTBI	negative	LTBI	retrospective	115	143	no	no	no	no	no	no	no	no	clear	no	37	114	143	no	no	no	no	no	no	no	no	clear	no	37	107	143	no	no	no	no	no	no
98.6	396	57	Negative		Negative	Negative	negative	none of them			negative	none of them	negative	none of them	prospective	9.6	70	no	no	no	no	no	no	no	no	clear	no	37														11	72	no	no	no	no	no	no
1.6	181	44	Negative	Negative	Positive	done	negative	none of them	negative	none of them	negative	LTBI	negative	LTBI	prospective	14	97	no	no	no	no	no	no	no	no	clear	no	37	14	97	no	no	no	no	no	no	no	no	clear	no	37	15	97	no	no	no	no	no	no
1.3	4.5	2.7	Negative	Negative	Negative	Negative	negative	none of them	negative	none of them	negative	none of them	negative	none of them	prospective	13.3	82	no	no	no	no	no	no	no	no	clear	no	37	39	82	no	no	no	no	no	no	no	no	clear	no	37	15	83	no	no	no	no	no	no
0.7	1.5	1.3	Negative	Negative	Negative	Negative	negative	none of them	negative	none of them	negative	none of them	negative	none of them	prospective	17.5	107	no	no	no	no	no	no	no	no	clear	no	37	19.5	108	no	no	no	no	no	no	no	no	clear	no	37	19	108	no	no	no	no	no	no
1.5	190	233	Positive	Positive	done	done	negative	LTBI	negative	LTBI	negative	LTBI	negative	LTBI	prospective	27	120	no	no	no	no	no	no	no	no	clear	no	37	27	120	no	no	no	no	no	no	no	no	clear	no	37	29	121	no	no	no	no	no	no
1.4	3.6	14.5	Negative		Negative	Negative	negative	none of them			negative	none of them	negative	none of them	prospective	27.4	140	no	no	no	no	no	no	no	no	clear	no	37														29	141	no	no	no	no	no	no
47	1012	4617	Positive	Positive	done	done	negative	LTBI	negative	LTBI	negative	LTBI	negative	LTBI	prospective	30	168	no	no	no	no	no	no	no	no	clear	no	37	30	168	no	no	no	no	no	no	no	no	clear	no	37	31	169	no	no	no	no	no	no
0.5	1.7	5.3	Negative	Negative	Negative	Negative	negative	none of them	negative	none of them	negative	none of them	negative	none of them	retrospective	27	135	no	no	no	no	no	no	no	no	clear	no	37	28	135	no	no	no	no	no	no	no	no	clear	no	37	28	136	no	no	no	no	no	no
1	182	83	Negative	Negative	Negative	Negative	negative	none of them	negative	none of them	negative	none of them	negative	none of them	prospective	30	137	no	no	no	no	no	no	no	no	clear	no	37	29	137	no	no	no	no	no	no	no	no	clear	no	37	31	137	no	no	no	no	no	no
72	8814	7012	Positive	done	done	done	negative	LTBI	negative	LTBI	negative	LTBI	negative	LTBI	prospective	51.8	167	no	no	no	no	no	no	no	no	clear	no	37	53	167	no	no	no	no	no	no	no	no	clear	no	37	52	167	no	no	no	no	no	no
0.5	1.4	1.8	Negative	Negative	Negative	Negative	negative	none of them	negative	none of them	negative	none of them	negative	none of them	prospective	37.6	145	no	no	no	no	no	no	no	no	clear	no	37	37.6	145	no	no	no	no	no	no	no	no	clear	no	37	38	146	no	no	no	no	no	no
11	212	48	Positive	done	done	done	negative	LTBI	negative	LTBI	negative	LTBI	negative	LTBI	retrospective	59	175	no	no	no	no	no	no	no	no	clear	no	37	59	175	no	no	no	no	no	no	no	no	clear	no	37	53	177	no	no	no	no	no	no
1.4	6793	477	Positive	done	done	done	negative	LTBI	negative	LTBI	negative	LTBI	negative	LTBI	retrospective	51	161	no	no	no	no	no	no	no	no	clear	no	37	51	161	no	no	no	no	no	no	no	no	clear	no	37	51	161	no	no	no	no	no	no
66.4	370	196	Negative	Negative	Negative	Negative	negative	none of them	negative	none of them	negative	none of them	negative	none of them	prospective	61	165	no	no	no	no	no	no	no	no	clear	no	37	61	165	no	no	no	no	no	no	no	no	clear	no	37	61	165	no	no	no	no	no	no
18	577	3107	Negative	Positive	done	done	negative	none of them	negative	LTBI	negative	LTBI	negative	LTBI	prospective	12	100	yes	yes	no	no	yes	no	no	no	رال	no	37	12.5	103	no	no	no	no	no	no	no	no	clear	no	37	14	110	no	no	no	no	no	no
0.4	1.6	2.3	Negative	Negative	Negative	Negative	negative	none of them	negative	none of them	negative	none of them	negative	none of them	retrospective	30	135	no	no	no	no	no	no	no	no	clear	no	37	31	136	no	no	no	no	no	no	no	no	clear	no	37	39	142	no	no	no	no	no	no
6.8	27	31	Negative	Negative	Negative	Negative	negative	none of them	negative	none of them	posetive	LTBI	negative	none of them	prospective	23	134	no	no	no	no	no	no	no	no	clear	no	37	23.5	138	no	no	no	no	no	no	no	no	clear	no	37	25.5	144	no	no	no	no	no	no
0.4	1.7	1.3	Negative	Negative	Negative	Negative	negative	none of them	negative	none of them	negative	LTBI	negative	LTBI	retrospective	64	165	no	no	no	no	no	no	no	no	clear	no	37.6	62.5	165	no	no	yes	no	no	no	no	no	clear	no	37	63.5	166	no	no	no	no	no	no
0.4	1.6	1.8	Negative	Negative	Negative	Negative	negative	none of them	negative	none of them	negative	none of them	negative	none of them	prospective	10.9	77	no	no	no	no	no	no	no	no	clear	no	37	13	83	no	no	no	no	no	no	no	no	clear	no	37	15.5	89	no	no	no	no	no	no
48	1844	1733	Negative	Negative	Negative	Negative	negative	none of them	negative	none of them	negative	none of them	negative	none of them	prospective	13.5	90	no	no	no	no	no	no	no	no	clear	no	37	14.5	95	no	no	no	no	no	no	no	no	clear	no	37	17	100	no	no	no	no	no	no
1.7	12.5	42	Negative	Negative	Negative	Negative	negative	none of them	negative	none of them	negative	none of them	negative	none of them	prospective	11.9	90	no	no	no	no	no	no	no	no	clear	no	37	13	95	no	no	no	no	no	no	no	no	clear	no	37	15	98	no	no	no	no	no	no
1	144	87.4	Negative	Negative	Negative	Negative	negative	none of them	negative	none of them	posetive	LTBI	done	LTBI	prospective	17	108	no	no	no	no	no	no	no	no	clear	no	37	20	114	no	no	no	no	no	no	no	no	clear	no	37	22.5	119	no	no	no	no	no	no
38.6	1916	2114	Negative	Negative	Negative	Negative	negative	none of them	posetive	LTBI	done	LTBI	done	LTBI	prospective	20	116	no	no	no	no	no	no	no	no	clear	no	37	25	124	no	no	no	no	no	no	no	no	clear	no	37	27	130	no	no	no	no	no	no
1.2	44	18.4	Negative	Negative	Negative	Negative	negative	none of them	negative	none of them	negative	none of them	negative	none of them	prospective	20.8	130	no	no	no	no	no	no	no	no	clear	no	37	24	134	no	no	no	no	no	no	no	no	خشونت صدا در سمع	no	37	26	137	no	no	no	no	no	no
0.8	1	1.1	Negative	Negative	Negative	Negative	negative	none of them	negative	none of them	negative	none of them	negative	none of them	prospective	17	117	no	no	no	no	no	no	no	no	clear	no	37	17.8	121	no	no	no	no	no	no	no	no	clear	no	37	19.5	128	no	no	no	no	no	no
0.4	1.7	1.3	Positive	done	done	done	negative	LTBI	negative	LTBI	negative	LTBI	negative	LTBI	retrospective	26	122	no	no	no	no	no	no	no	no	clear	no	37	26.5	122	no	no	no	yes	no	no	no	no	clear	yes	38.5	32	129	no	no	no	no	no	no
44	118	145	Negative	Positive	done	done	negative	none of them	negative	LTBI	negative	LTBI	negative	LTBI	prospective	37	157	no	no	no	no	no	no	no	no	clear	no	37	37.6	159	no	no	no	no	no	no	no	no	clear	no	37	39	163	no	no	no	no	no	no
0.3	1.1	1.5	Negative	Negative	Negative	Negative	posetive	LTBI	done	LTBI	done	LTBI	posetive	LTBI	retrospective	10.7	82	no	no	no	no	no	no	no	no	clear	no	38.5	11	82	no	no	no	no	no	no	no	no	clear	no	36
1.1	1.77	1.5	Negative	Negative	Negative	Negative	negative	none of them	negative	none of them	negative	none of them	negative	none of them	prospective	14	113	no	no	no	no	no	no	no	no	clear	no	36.8	15	113	no	no	no	no	no	no	no	no	clear	no	36.8
0.8	2.1	2	Negative	Negative	Negative	Negative	negative	none of them	negative	none of them	negative	none of them	posetive	LTBI	retrospective	16	101	no	no	no	no	no	no	no	no	clear	no	37.6	16.5	101	no	no	no	no	no	no	no	no	clear	no	37
1.4	7.5	1.6	Negative	Negative	Negative	Negative	posetive	LTBI	done	LTBI	negative	LTBI	negative	none of them	retrospective	14	98	no	no	no	no	no	no	no	no	clear	no	37.2	14	98	no	no	no	no	no	no	no	no	clear	no	37.5
32.3	724.3	399	Positive	done	done	done	negative	LTBI	negative	LTBI	negative	LTBI	negative	LTBI	retrospective	20	122	no	no	no	no	no	no	no	no	clear	no	37.1	20	122	no	no	no	no	no	no	no	no	clear	no	36.8
1.8	2.9	3.1	Negative	Negative	Negative	Negative	negative	none of them	negative	none of them	posetive	LTBI	posetive	LTBI	retrospective	26	110	no	no	no	no	no	no	no	no	clear	no	37	26	110	no	no	no	no	no	no	no	no	clear	no	37
1.6	4266	2877	Positive	done	done	done	negative	LTBI	posetive	LTBI	done	LTBI	done	LTBI	retrospective	27	154	no	no	no	no	no	no	no	no	clear	no	38	29	154	no	no	no	no	no	no	no	no	clear	no	37
47.1	8417	10177	Positive	Positive	done	done	negative	LTBI	posetive	LTBI	done	LTBI	done	LTBI	prospective	25	115	no	no	no	no	no	no	no	no	clear	no	37
18.7	1218	9774	Positive	done	done	done	negative	LTBI	negative	LTBI		LTBI	negative	LTBI	prospective	21	118	no	no	no	no	no	no	no	no	clear	no	37
22	315	486	Positive	done	done	done	negative	LTBI	posetive	LTBI	done	LTBI	done	LTBI	prospective	24	140	no	no	no	no	no	no	no	no	clear	no	36.8	25	140	no	no	no	no	no	no	no	no	clear	no	37.7
8.8	196.3	28.2	Positive	done	done	done	negative	LTBI	negative	LTBI	negative	LTBI	negative	LTBI	retrospective	32	143	no	no	no	no	no	no	no	no	clear	no	37	30	143	no	no	no	no	no	no	no	no	clear	no	37
55.3	103	174	Negative	Negative			negative	none of them	negative	none of them					prospective	45.6	157	no	no	no	no	no	no	no	no	clear	no	37
0.5	1.7	1.4	Negative	Negative	Negative	Negative	negative	none of them	negative	none of them	negative	none of them	negative	none of them	prospective	27	142	no	no	no	no	no	no	no	no	clear	no	37
284	4012	1017	Positive	done	done	done	negative	LTBI	negative	LTBI	negative	LTBI	negative	LTBI	retrospective	32	145	no	no	no	no	no	no	no	no	clear	no	37	33	145	no	no	no	no	no	no	no	no	clear	no	36.7
4.4	18.4	19.3	Negative	Positive	done	done	negative	none of them	posetive	LTBI	done	LTBI	done	LTBI	retrospective		150	no	no	no	no	no	no	no	no	clear	no	38.5	40	150	no	no	no	no	no	no	no	no	clear	no	37
1.7	4.2	83	Negative	Negative	Negative	Negative	negative	none of them	negative	none of them	negative	none of them	negative	none of them	prospective	55	145	no	no	no	no	no	no	no	no	clear	no	37
1.4	402	183	Positive	done	done	done	negative	LTBI	posetive	LTBI	done	LTBI	done	LTBI	retrospective	54	158	no	no	no	no	no	no	no	no	clear	no	37	54	158	no	no	no	no	no	no	no	no	clear	no	38
1.2	6	5.2	Negative	Negative	Negative	Negative	negative	none of them	negative	none of them	negative	none of them	negative	none of them	retrospective	56	168	no	no	no	no	no	no	no	no	clear	no	38.5	56	168	no	no	no	no	no	no	no	no	clear	no	36.8
0.4	1.6	1.3	Negative	Negative			negative	none of them	negative	none of them					prospective	46	136	no	no	no	no	no	no	no	no	clear	no	36.8	46	136	no	no	no	no	no	no	no	no	clear	no	36.8
36	11862	13975	Positive	done	done	done	posetive	LTBI	done	LTBI	done	LTBI	done	LTBI	prospective	58	155	no	no	no	no	no	no	no	no	clear	no	37	42	155	no	no	no	no	no	no	no	no	clear	no	36.7
10.6	118	277	Negative	Negative	Negative	Negative	negative	none of them	negative	none of them	negative	none of them	negative	none of them	prospective	46	172	no	no	no	no	no	no	no	no	clear	no	37
1.86	16.4	23.3	Positive	done	done	done	negative	LTBI	negative	LTBI	negative	LTBI	negative	LTBI	retrospective	12	78	no	no	no	no	no	no	no	no	clear	no	37.2	12	82	no	no	no	no	no	no	no	no	clear	no	38.5
1.5	1.9	1.7	Negative	Negative	Negative	Negative	negative	none of them	posetive	LTBI	posetive	LTBI	posetive	LTBI	prospective	10	98	no	no	no	no	no	no	no	no	clear	no	37.8	12.7	98	no	no	no	no	no	no	no	no	clear	no	38.1
22.2	979	2419	Positive	Positive	done	done	posetive	LTBI	done	LTBI	done	LTBI	done	LTBI	prospective	20	110	no	no	no	no	no	no	no	no	clear	no	36.5
0.5	1.7	1.6	Negative	Negative	Negative	Negative	negative	none of them	negative	none of them	negative	none of them	negative	none of them	prospective	15	83	no	no	no	no	no	no	no	no	clear	no	37.5	15	83	no	no	no	no	no	no	no	no	clear	no	38.1
96.2	7833	704.7	Negative	Positive	done	done	negative	none of them	negative	LTBI	negative	LTBI	negative	LTBI	retrospective	15	127	no	no	no	no	no	no	no	no	clear	no	37	21	127	no	no	no	no	no	no	no	no	clear	no	37
0.6	1.9	36.7	Positive	done	done	done	posetive	LTBI	done	LTBI	done	LTBI	done	LTBI	retrospective	18.51	105	no	no	no	no	no	no	no	no	clear	no	38	19	105	no	no	no	no	no	no	no	no	clear	no	37
1.5	1.6	1.6	Negative	Negative	Negative	Positive	negative	none of them	negative	none of them	negative	none of them	posetive	Active TB	prospective	48	120	no	no	no	no	no	no	no	no	clear	no	37.5	48	120	no	no	no	no	no	no	no	no	clear	no	37.5
1	4	2.2	Negative	Negative	Negative	Negative	negative	none of them	negative	none of them	negative	none of them	posetive	LTBI	prospective	25	98	no	no	no	no	no	no	no	no	clear	no	37
16.7	2416	2077	Negative	Negative	Positive	done	negative	none of them	negative	none of them	negative	LTBI	negative	LTBI	prospective	25	112	no	no	no	no	no	no	no	no	clear	no	37.2	25	112	no	no	no	no	no	no	no	no	clear	no	38.1
4.3	7239	4197	Positive	Positive	done	done	posetive	LTBI	done	LTBI	done	LTBI	done	LTBI	prospective	45	150	no	no	no	no	no	no	no	no	clear	no	37
8.4	0.5	4612	Positive	done	done	done	negative	LTBI	posetive	LTBI	done	LTBI	done	LTBI	retrospective	37	155	no	no	no	no	no	no	no	no	clear	no	38.5	37	155	no	no	no	no	no	no	no	no	clear	no	38.1
0.7	1.5	1.5	Negative	Positive	done	done	negative	none of them	posetive	LTBI	done	LTBI	done	LTBI	prospective	48	154	no	no	no	no	no	no	no	no	clear	no	37
18.6	557	241	Negative	Negative	Negative	Negative	negative	none of them	posetive	LTBI	posetive	LTBI	posetive	LTBI	prospective	43	166	no	no	no	no	no	no	no	no	clear	no	36
77.9	6796	9810	Positive	done	done	done	posetive	LTBI	done	LTBI	done	LTBI	done	LTBI	prospective	40	150	no	no	no	no	no	no	no	no	clear	no	37
0.7	1.2	4.2	Negative	Negative	Negative	Negative	posetive	LTBI	negative	none of them	negative	none of them	negative	none of them	prospective	54	175	no	no	no	no	no	no	no	no	clear	no	36.5
46.3	7190	6302	Negative	Positive	done	done	posetive	LTBI	posetive	LTBI	done	LTBI	done	LTBI	prospective	68	178	yes	yes	yes	no	yes	no	no	no	کراکل	no	37	68	178	yes	yes	no	no	no	no	no	no	کراکل	no	37
1.4	6.7	16.4	Negative	Negative	Negative	Negative	negative	none of them	negative	none of them	posetive	LTBI	posetive	LTBI	prospective	60	171	no	no	no	no	no	no	no	no	clear	no	38.1
1.4	218	202	Negative	Negative	Negative	Negative	negative	none of them	negative	none of them	negative	none of them	negative	none of them	prospective	14	109	no	no	no	no	no	no		no	clear	no	37.1	14.5	110	no	no	no	no	no	no		no	clear	no	36.8	16	112	no	no	no	no	no	no
14	228	630	Positive	done	done	done	negative	LTBI	negative	LTBI	posetive	LTBI	done	LTBI	prospective	20	122	no	no	no	no	no	no		no	clear	no	37	21	124	no	no	no	no	no	no		no	clear	no	37	22	124	no	no	no	no	no	no
1.7	84	53	Negative	Negative	Negative	Negative	posetive	LTBI	negative	none of them	posetive	LTBI	done	LTBI	prospective	28	133	no	no	no	no	no	no		no	clear	no	36.8	28	134	no	no	no	no	no	no		no	clear	no	36.9	31	137	no	no	no	no	no	no
1.1	1.6	1.4	Negative	Negative	Negative	Negative	posetive	LTBI	negative	none of them	negative	none of them	posetive	LTBI	prospective	22	122	no	no	no	no	no	no		no	clear	no	36.8	24	123	no	no	no	no	no	no		no	clear	no	36.9	29	126	no	no	no	no	no	no
0.7	27.6	33.2	Negative	Negative	Negative	Negative	posetive	LTBI	done	LTBI	done	LTBI	done	LTBI	retrospective	27	118	no	no	no	no	no	no		no	clear	no	36.9	30	119	no	no	no	no	no	no		no	clear	no	36.9	31	121	no	no	no	no	no	no
1.5	317	6.8	Negative	Positive	done	done	negative	none of them	negative	LTBI	negative	LTBI	negative	LTBI	retrospective	54	139	no	no	no	no	no	no		no	clear	no	37.1	54	139	no	no	no	no	no	no		no	clear	no	37	55	140	no	no	no	no	no	no
0.6	1.6	1.5	Negative	Negative	Negative	Negative	negative	none of them	negative	none of them	negative	none of them	negative	none of them	retrospective	59	141	no	no	no	no	no	no		no	clear	no	37.1	59	141	no	no	no	no	no	no		no	clear	no	37	59.5	143	no	no	no	no	no	no
9.8	8677	6241	Positive	done	done	done	posetive	LTBI	done	LTBI	done	LTBI	done	LTBI	prospective	42	158	no	no	no	no	no	no		no	clear	no	37	42	158	no	no	no	no	no	no		no	clear	no	36.9	43	159	no	no	no	no	no	no
21.3	5741	7943	Positive	done	done	done	posetive	LTBI	negative	LTBI	posetive	LTBI	done	LTBI	prospective	57	159	yes	yes	no	no	no	no		no	clear	no	36.8	57	159	yes	no	no	no	no	no		no	clear	no	36.9	57	159	no	no	no	no	no	no
32	188.3	472	Negative	Negative		Negative	posetive	Active TB	done	Active TB	done	Active TB	done	Active TB	prospective	9.6	82	no	no	no	no	no	no	no	no	clear	no	37.1	11	83	no	no	no	no	no	no		no	clear	no	36.9	12	85	no	no	no	no	no	no
10.8	958	910	Negative	Positive	done	done	posetive	LTBI	done	LTBI	done	LTBI	done	LTBI	prospective	10.5	76	no	no	no	no	no	no		no	clear	no	37	11.8	77	no	no	no	no	no	no		no	clear	no	36.9	12.5	78	no	no	no	no	no	no
0.5	1.4	1.8	Negative		Negative	Negative	negative	none of them			negative	none of them	negative	none of them	prospective	10	87.5	no	no	no	no	no	no		no	clear	no	37	10.2	88	no	no	no	no	no	no		no	clear	no	36.9	11.5	91	no	no	no	no	no	no
1.6	2.4	3.7	Negative	Negative	Negative	Negative	negative	none of them	negative	none of them	negative	none of them	negative	none of them	retrospective	12.5	95	no	no	no	no	no	no		no	clear	no	37.1	13	95	no	no	no	no	no	no		no	clear	no	37	14	97	no	no	no	no	no	no
0.5	1.4	1.4	Negative				negative	none of them							retrospective	51	128	no	no	no	no	no	no		no	clear	no	37	51.5	128	no	no	no	no	no	no		no	clear	no	37
1.1	1.9	1.4	Negative	Negative	Negative	Negative	posetive	LTBI	negative	none of them	posetive	LTBI	done	LTBI	prospective	20	130	no	no	no	no	no	no		no	clear	no	36.9	20	131	no	no	no	no	no	no		no	clear	no	36.9	23	135	no	no	no	no	no	no
10.6	1013	180	Positive	done	done	done	negative	LTBI	posetive	LTBI	done	LTBI	done	LTBI	prospective	33	142	no	no	no	no	no	no		no	clear	no	37	34	144	no	no	no	no	no	no		no	clear	no	36.9	36	149	no	no	no	no	no	no
1.4	3.4	7.5	Negative	Negative	Negative	Negative	posetive	LTBI	negative	none of them	posetive	LTBI	done	LTBI	prospective	41	150	no	no	no	no	no	no		no	clear	no	36.9	44	151	no	no	no	no	no	no		no	clear	no	36.9	49	153	no	no	no	no	no	no
16	379	477	Positive	done	done	done	negative	LTBI	posetive	LTBI	done	LTBI	done	LTBI	prospective	38	150	no	no	no	no	no	no		no	clear	no	37	38.5	150	no	no	no	no	no	no		no	clear	no	36.9	44	155	no	no	no	no	no	no
4.7	18.2	21.7	Negative	Negative	Negative	Negative	negative	none of them	negative	none of them	negative	none of them	negative	none of them	retrospective	46.5	157	no	no	no	no	no	no		no	clear	no	37	48.2	157	no	no	no	no	no	no		no	clear	no	36.9	50	159	no	no	no	no	no	no
2.07	4.44	3.02	Negative	Negative	Negative	Negative	negative	none of them	negative	none of them	posetive	LTBI	done	LTBI	prospective	41	157	no	no	no	no	no	no		no	clear	no	36.9	41	157	no	no	no	no	no	no		no	clear	no	36.9	42	158	no	no	no	no	no	no
2	3.6	2.1	Negative	Negative	Negative	Negative	posetive	LTBI	negative	none of them	posetive	LTBI	done	LTBI	prospective	36	162	no	no	no	no	no	no		no	clear	no	37	41	163	no	no	no	no	no	no		no	clear	no	36.9	43	165	no	no	no	no	no	no
1.2	1.7	1.8	Negative	Negative			negative	none of them	negative	none of them					prospective	54	174	no	no	no	no	no	no		no	clear	no	36.9	58	174	no	no	no	no	no	no		no	clear	no	36.9	58	174	no	no	no	no	no	no
2	4.9	3	Negative	Negative	Negative	Negative	posetive	LTBI	done	LTBI	done	LTBI	done	LTBI	retrospective	15	99	no	no	no	no	no	no	no	no	clear	no	37	15.5	99	no	no	no	no	no	no	no	no	clear	no	36.9	17	105	no	no	no	no	no	no
3.7	3.9	6.5	Negative	Negative	Negative	Negative	negative	none of them	negative	none of them	negative	none of them	negative	none of them	prospective	22	120	no	no	no	no	no	no	no	no	clear	no	37	22	120	no	no	no	no	no	no	no	no	clear	no	37	22	125	no	no	no	no	no	no
47	6.9	106	Negative	Negative	Negative	Positive	negative	none of them	negative	none of them	negative	none of them	negative	none of them	prospective	31	130	no	no	no	no	no	no	no	no	clear	no	36.8	31	130	no	no	no	no	no	no	no	no	clear	no	37	32	132	no	no	no	no	no	no
4.2	2.8	5.5	Negative	Negative	Negative	Negative	negative	none of them	negative	none of them	negative	none of them	negative	none of them	prospective	57	145	no	no	no	no	no	no	no	no	clear	no	37	57	145	no	no	no	no	no	no	no	no	clear	no	37	55	145	no	no	yes	no	no	no
2.4	3.5	3.7	Negative	Negative	Negative	Negative	negative	none of them	negative	none of them	negative	none of them	negative	none of them	retrospective	41	159	no	no	no	no	no	no	no	no	clear	no	37.2	41	159	no	no	no	no	no	no	no	no	clear	no	37	45	159	no	no	no	no	no	no
1.6	1667	2008	Negative	Positive	done	done	posetive	LTBI	done	LTBI	done	LTBI	done	LTBI	prospective	43	140	no	no	no	no	no	no	no	no	clear	no	36.8	43	140	no	no	no	no	no	no	no	yes	clear	no	37	45	142	no	no	no	no	no	no
41	8446	11024	Positive	done	done	done	negative	LTBI	negative	LTBI	posetive	LTBI	done	LTBI	retrospective	58.5	170	no	no	no	no	no	no	no	no	clear	no	36.5	59	170	no	no	no	no	no	no	no	no	clear	no	37.2	60	170	no	no	no	no	no	no
41	902	847.7	Negative	Positive	done	done	negative	none of them	posetive	LTBI	done	LTBI	done	LTBI	prospective	47	163	no	no	no	no	no	no	no	no	clear	no	37.3	50	163	no	no	no	no	no	no	no	yes	clear	no	37
2.8	1.7	1.9	Negative	Negative	Negative	Negative	negative	none of them	negative	none of them	negative	none of them	negative	none of them	prospective	17	123	no	no	no	no	no	no	no	no	clear	no	37	17	123	no	no	no	no	no	no	no	no	clear	no	37	21	125	no	no	no	no	no	no
1.8	2.8	3.5	Negative	Negative	Negative	Negative	negative	none of them	negative	none of them	negative	none of them	negative	none of them	prospective	24	126	no	no	no	no	no	no	no	no	clear	no	37	24	126	no	no	no	no	no	no	no	no	clear	no	37	27	129	no	no	no	no	no	no
1.4	1.8	4.5	Negative	Negative	Negative	Negative	posetive	LTBI	done	LTBI	done	LTBI	done	LTBI	prospective	48	152	no	no	no	no	no	no	no	no	clear	no	37.2	48	152	no	no	no	no	no	no	no	no	clear	no	37.2	57	154	no	no	no	no	no	no
9.6	6.8	11.3	Negative	Negative	Negative	Negative	negative	none of them	negative	none of them	posetive	LTBI	negative	LTBI	prospective	46	163	no	no	no	no	no	no	no	no	clear	no	37	46	163	no	no	no	no	no	no	no	no	clear	no	37	45	163.5	no	no	no	no	no	no
7.4	1254	1335	Positive	done	done	done	negative	LTBI	negative	LTBI	negative	LTBI	negative	LTBI	retrospective	70	174	no	no	no	no	no	no	no	no	clear	no	36.4	70	174	no	no	no	no	no	no	no	no	clear	no	37.3	70	174	no	no	no	no	no	no
1.3	6.3	16.2	Negative	Negative	intermediate	Negative	negative	none of them	negative	none of them	negative		negative	none of them	prospective	20	161	no	no	no	no	no	no	no	no	clear	no	37	22	161	no	no	no	no	no	no	no	no	clear	no	37	24	118	no	no	no	no	no	no
2.2	2.9	94	Negative	Negative			negative	none of them	negative	none of them	negative		negative	none of them	prospective	26	157	no	no	no	no	no	no	no	no	clear	no	37	28	157	no	no	no	no	no	no	no	no	clear	no	37	29	157	no	no	no	no	no	no
1.7	1	4.2	Negative	Negative	Negative	Negative	negative	none of them	negative	none of them	negative	none of them	negative	none of them	prospective	24	138	no	no	no	no	no	no	no	no	clear	no	36.4	25	138	no	no	no	no	no	no	no	no	clear	no	36.4	26	138	no	no	no	no	no	no
22.4	3766	4706	Negative	Positive	done	done	negative	none of them	negative	LTBI	negative	LTBI	negative	LTBI	prospective	39	95	no	no	no	no	no	no	no	no	clear	no	36.5	40	95	no	no	no	no	no	no	no	no	clear	no	36.5	48	148	no	no	no	no	no	no
6.7	1.3	14.2	Negative	Negative			negative	none of them	negative	none of them					retrospective	37	138	no	no	no	no	no	no	no	no	clear	no	36.1	37	138	no	no	no	no	no	no	no	no	clear	no	36.2	37	138	no	no	no	no	no	no
2.2	16.6	20.1	Negative	Negative	Negative	Negative	negative	none of them	negative	none of them	negative	none of them	negative	none of them	retrospective	35	146	no	no	no	no	no	no	no	no	clear	no	36.2	35	146	no	no	no	no	no	no	no	no	clear	no	36.7	35	146	no	no	no	no	no	no
6	0.8	1.7	Negative	Negative	Negative	Negative	negative	none of them	negative	none of them	negative	none of them	negative	none of them	retrospective	44	160	no	no	no	no	no	no	no	no	clear	no	37.4	44	160	no	no	no	no	no	no	no	no	clear	no	36.5	46	160	no	no	no	no	no	no
89	792	863	Negative	Negative	Negative	Negative	negative	none of them	negative	none of them	negative	none of them	negative	none of them	prospective	46	167	no	no	no	no	no	no	no	no	clear	no	36.9	46	167	no	no	no	no	no	no	no	no	clear	no	36.6	47	167	no	no	no	no	no	no
12.7	13.2	3.7	Negative	Negative	Negative	Negative	negative	none of them	negative	none of them	negative	none of them	negative	none of them	prospective	64	157	no	no	no	no	no	no	no	no	clear	no	36.2	70	157	no	no	no	no	no	no	no	no	clear	no	36	69	157	no	no	no	no	no	no
2.8	8.4	9.1	Negative	Negative	Negative	Negative	negative	none of them	negative	none of them	negative	none of them	negative	none of them	retrospective	50	162	no	no	no	no	no	no	no	no	clear	no	37.3	49.5	162	no	no	no	no	no	no	no	no	clear	no	37	51	162	no	no	no	no	no	no
2.2	3.9	31	Negative	Negative	Negative	Negative	negative	none of them	negative	none of them	negative	none of them	negative	none of them	retrospective	58	161	no	no	no	no	no	no	no	no	clear	no	36.3	58.1	161	no	no	no	no	no	no	no	no	clear	no	37.3	60	161	no	no	no	no	no	no
20.8	29.7	30.1	Negative	Negative	Negative	Negative	negative	none of them	negative	none of them	negative	none of them	negative	none of them	prospective	18	120	no	no	no	no	no	no	no	no	clear	no	36.2	19	120	no	no	no	no	no	no	no	no	clear	no	36.2	21	120	no	no	no	no	no	no
2.4	1	1.3	Negative				negative	none of them	negative						prospective	21.6	111	no	no	no	no	no	no	no	no	clear	no	37
1	1.2	27	Negative				negative	none of them	negative						prospective	24	110	no	no	no	no	no	no	no	no	clear	no	37	26	110	no	no	no	no	no	no	no	no	clear	no	37	27	110	no	no	no	no	no	no
3.8	22.4	1.2	Negative				negative	none of them	negative						prospective	25.9	161	no	no	no	no	no	no	no	no	clear	no	37
2.6	1	4.2	Negative				negative	none of them	negative						retrospective	33	135	no	no	no	no	no	no	no	no	clear	no	36.2	33.5	135	no	no	no	no	no	no	no	no	clear	no	36.2
1.7	1	5.7	Negative	Negative	Negative	Negative	negative	none of them	negative	none of them	negative	none of them	negative	none of them	prospective	22	164	no	no	no	no	no	no	no	no	clear	no	36.7	23.5	164	no	no	no	no	no	no	no	no	clear	no	36.8	23.5	129	no	no	no	no	no	no
17	8974	10855	Positive	done	done	done	negative	LTBI	negative	LTBI	negative	LTBI	negative	LTBI	retrospective	41	145	no	no	no	no	no	no	no	no	clear	no	37	41.5	145	no	no	no	no	no	no	no	no	clear	no	36.7	43	145	no	no	no	no	no	no
0.8	1.2	1.3	Negative				negative	none of them	negative						retrospective	63	156	no	no	no	no	no	no	no	no	clear	no	36.5	63	156	no	no	no	no	no	no	no	no	clear	no	36.4
5.6	1.4	1.7	Negative				negative	none of them	negative						prospective	45.4	154	no	no	no	no	no	no	no	no	clear	no	36.2
1.2	1	1	Negative				negative	none of them	negative						prospective	53	163	no	no	no	no	no	no	no	no	clear	no	36.2	53	163	no	no	no	no	no	no	no	no	clear	no	36
4.6	51	12	Negative	Negative	Negative	Negative	negative	none of them	negative	none of them	negative	none of them	negative	none of them	prospective	10.5	100	no	no	no	no	no	no	no	no	clear	no	37	10.5	100	no	no	no	no	no	no	no	yes	clear	no	37	10.5	100	no	no	no	no	no	no
8	42	36	Negative	Negative	Negative	Positive	negative	none of them	negative	none of them	negative	none of them	negative	none of them	prospective	16	122	no	no	no	no	no	no	no	no	clear	no	37	16	122	no	no	no	no	no	no	no	no	clear	no	37	16	122	no	no	no	no	no	no
1.6	14.8	7	Negative	Negative	Negative	Negative	negative	none of them	negative	none of them	negative	none of them	negative	none of them	retrospective	14	111	no	no	no	no	no	no	no	no	clear	no	37	15	111	no	no	no	no	no	no	no	no	clear	no	37	14	111	no	no	no	no	no	no
110.9	4420	190	Negative	Negative	Negative	Negative	negative	none of them	negative	none of them	negative	none of them	negative	none of them	prospective	14	126	no	no	no	no	no	no	no	no	clear	no	37	14	126	no	no	no	no	no	no	no	no	clear	no	37	14	126	no	no	no	no	no	no
16.7	44	3.2	Negative	Negative	Negative	Negative	negative	none of them	negative	none of them	negative	none of them	negative	none of them	prospective	31	138	no	no	no	no	no	no	no	no	clear	no	37	31	138	no	no	no	no	no	no	no	no	clear	no	37	31	138	no	no	no	no	no	no
0.6	3.3	1.8	Negative	Negative	Negative	Negative	negative	none of them	negative	none of them	negative	none of them	negative	none of them	retrospective	30	115	no	no	no	no	no	no	no	no	clear	no	37	30	115	no	no	no	no	no	no	no	no	clear	no	37	30	115	no	no	no	no	no	no
2.5	35	67.2	Negative	Positive	Negative	Negative	negative	none of them	negative	LTBI	negative	none of them	negative	none of them	prospective	35	140	no	no	no	no	no	no	no	no	clear	no	37	35	140	no	no	no	no	no	no	no	no	clear	no	37	35	140	no	no	no	no	no	no
1.3	1.8	31	Negative	Negative	Negative	Negative	negative	none of them	negative	none of them	negative	none of them	negative	none of them	retrospective	30	110	no	no	no	no	no	no	no	no	clear	no	37	30	110	no	no	no	no	no	no	no	no	clear	no	37	30	110	no	no	no	no	no	no
23.2	155	98	Positive	done	done	done	negative	LTBI	negative	LTBI	negative	LTBI	negative	LTBI	prospective	49	160	no	no	no	no	no	no	no	no	clear	no	37	49	160	no	no	no	no	no	no	no	no	clear	no	37	49	160	no	no	no	no	no	no
2.8	1.9	1.3	Negative	Negative	Negative	Negative	negative	none of them	negative	none of them	negative	none of them	negative	none of them	prospective	28	112	no	no	no	no	no	no	no	no	clear	no	37	28	112	no	no	no	no	no	no	no	no	clear	no	37	29	112	no	no	no	no	no	no
0.7	1.2	1.2	Negative	Negative	Negative	Negative	negative	none of them	negative	none of them	negative	none of them	negative	none of them	retrospective	32	114	no	no	no	no	no	no	no	no	clear	no	37	32	114	no	no	no	no	no	no	no	no	clear	no	37	32	114	no	no	no	no	no	no
1.7	8.6	9.4	Negative	Negative	Negative	Negative	negative	none of them	negative	none of them	negative	none of them	negative	none of them	retrospective	39	140	no	no	no	no	no	no	no	no	clear	no	37	30	140	no	no	no	no	no	no	no	no	clear	no	37	39	140	no	no	no	no	no	no
7.2	22	3.6	Negative	Negative	Negative	Negative	negative	none of them	negative	none of them	negative	none of them	negative	none of them	prospective	36	152	no	no	no	no	no	no	no	no	clear	no	37	36	152	no	no	no	no	no	no	no	no	clear	no	37	36	152	no	no	no	no	no	no
1.2	1.8	2.2	Negative	Negative	Negative	Negative	negative	none of them	negative	none of them	negative	none of them	negative	none of them	retrospective	29	120	no	no	no	no	no	no	no	no	clear	no	37	30	120	no	no	no	no	no	no	no	no	clear	no	37	29	120	no	no	no	no	no	no
1.8	1.3	7.5	Negative	Negative	Negative	Negative	negative	none of them	negative	none of them	negative	none of them	negative	none of them	prospective	43	114	no	no	no	no	no	no	no	no	clear	no	37	43	114	no	no	no	no	no	no	no	no	clear	no	37	43	114	no	no	no	no	no	no
1.1	1.8	1543	Positive	done	done	done	negative	LTBI	negative	LTBI	negative	LTBI	negative	LTBI	prospective	42	113	no	no	no	no	no	no	no	no	clear	no	37	42	113	no	no	no	no	no	no	no	no	clear	no	37	42	113	no	no	no	no	no	no
0.7	0.9	2744	Positive	done	done	done	negative	LTBI	negative	LTBI	negative	LTBI	negative	LTBI	prospective	30	161	no	no	no	no	no	no	no	no	clear	no	37	30	161	no	no	no	no	no	no	no	no	clear	no	37	30.5	161	no	no	no	no	no	no
130	420	347	Negative	Positive	done	done	posetive	LTBI	done	LTBI	done	LTBI	done	LTBI	prospective	32	130	no	no	no	no	no	no	no	no	clear	no	37	32	130	no	no	no	no	no	no	no	no	clear	no	37	32	130	no	no	no	no	no	no
8	24.2	28	Negative	Positive	done	done	negative	none of them	negative	LTBI	negative	LTBI	negative	LTBI	prospective	49	125	no	no	no	no	no	no	no	no	clear	no	37	49	125	no	no	no	no	no	no	no	no	clear	no	37	49	125	no	no	no	no	no	no
3.8	1	2.2	Negative	Negative	Positive	done	negative	none of them	negative	none of them	negative	LTBI	negative	LTBI	prospective	84	170	no	no	no	no	no	no	no	no	clear	no	37	84	170	no	no	no	no	no	no	no	no	clear	no	37	84	170	no	no	no	no	no	no
1.3	6.8	2.4	Negative	Negative	Negative	Negative	negative	none of them	negative	none of them	negative	none of them	negative	none of them	prospective	42	165	no	no	no	no	no	no	no	no	clear	no	37	42	165	no	no	no	no	no	no	no	no	clear	no	37	42	165	no	no	no	no	no	no
1.8	1.3	1.5	Negative	Negative	Negative	Negative	negative	none of them	negative	none of them	negative	none of them	negative	none of them	prospective	41	135	no	no	no	no	no	no	no	no	clear	no	37	41	135	no	no	no	no	no	no	no	no	clear	no	37	41	135	no	no	no	no	no	no
38	14596	13311	Negative	Positive	Positive	done	negative	none of them	negative	LTBI	negative	LTBI	negative	LTBI	prospective	14	112	no	no	no	no	no	no	no	no	clear	no	37	14	112	no	no	no	no	no	no	no	no	clear	no	37	14	112	no	no	no	no	no	no
1	1.3	1.5	Negative	Negative	Negative	Negative	negative	none of them	negative	none of them	negative	none of them	negative	none of them	prospective	17	105	no	no	no	no	no	no	no	no	clear	no	37	17	105	no	no	no	no	no	no	no	no	clear	no	37	18.5	105	no	no	no	no	no	no
4.8	579	1526	Positive	done	done	done	negative	LTBI	negative	LTBI	negative	LTBI	negative	LTBI	prospective	15	117	no	no	no	no	no	no	no	no	clear	no	37	15	117	no	no	no	no	no	no	no	no	clear	no	37	15	117	no	no	no	no	no	no
2.5	1.8	2.2	Negative	Negative	Negative	Negative	negative	none of them	negative	none of them	negative	none of them	negative	none of them	retrospective	16	110	no	no	no	no	no	no	no	no	clear	no	37	16.5	110	no	no	no	no	no	no	no	no	clear	no	37	16	110	no	no	no	no	no	no
1.6	14.5	2.2	Negative	Negative	Negative	Negative	negative	none of them	negative	none of them	negative	none of them	negative	none of them	retrospective	15	110	no	no	no	no	no	no	no	no	clear	no	37	15	110	no	no	no	no	no	no	no	no	clear	no	37	15	110	no	no	no	no	no	no
0.7	4.6	3.8	Negative	Negative	Negative	Negative	negative	none of them	negative	none of them	negative	none of them	negative	none of them	retrospective	13	112	no	no	no	no	no	no	no	no	clear	no	37	14	112	no	no	no	no	no	no	no	no	clear	no	37	13	112	no	no	no	no	no	no
64	21.8	49.7	Negative	Negative	Negative	Negative	negative	none of them	negative	none of them	negative	none of them	negative	none of them	prospective	37	148	no	no	no	no	no	no	no	no	clear	no	37	37	148	no	no	no	no	no	no	no	no	clear	no	37	37	148	no	no	no	no	no	no
2.7	334	1.2	Positive	done	done	done	negative	LTBI	negative	LTBI	negative	LTBI	negative	LTBI	prospective	25	130	no	no	no	no	no	no	no	no	clear	no	37	25	130	no	no	no	no	no	no	no	no	clear	no	37	27	130	no	no	no	no	no	no
1.8	1.3	62	Negative	Negative	Negative	Positive	negative	none of them	negative	none of them	negative	none of them	negative	LTBI	prospective	20	115	no	no	no	no	no	no	no	no	clear	no	37	20	115	no	no	no	no	no	no	no	no	clear	no	37	22	115	no	no	no	no	no	no
0.8	2.3	2.9	Negative	Negative	Negative	Negative	negative	none of them	negative	none of them	negative	none of them	negative	none of them	prospective	31	120	no	no	no	no	no	no	no	no	clear	no	37	33	120	no	no	no	no	no	no	no	no	clear	no	37	34.5	120	no	no	no	no	no	no
43	21	18.3	Negative	Negative	Negative	Negative	negative	none of them	negative	none of them	negative	none of them	negative	none of them	prospective	41	121	no	no	no	no	no	no	no	no	clear	no	37	41	121	no	no	no	no	no	no	no	no	clear	no	37	41	121	no	no	no	no	no	no
141	62	188	Negative	Negative	Negative	Negative	negative	none of them	negative	none of them	negative	none of them	negative	none of them	prospective	57	130	no	no	no	no	no	no	no	no	clear	no	37.2	57	130	no	no	no	no	no	no	no	no	clear	no	37	57	130	no	no	no	no	no	no
1.7	5	4.1	Negative	Negative	Negative	Negative	negative	none of them	negative	none of them	negative	none of them	negative	none of them	prospective	6	58	no	no	no	no	no	no	no	no	clear	no	37	6.8	59	no	no	no	no	no	no	no	yes	clear	no	37	8.5	58	no	no	no	no	no	no
26.5	44	11	Negative	Negative	Negative	Negative	negative	none of them	negative	none of them	negative	none of them	negative	none of them	prospective	22	68	no	no	no	no	no	no	no	no	clear	no	37	22	68	no	no	no	no	no	no	no	no	clear	no	37	22	68	no	no	no	no	no	no
1	1.7	1.8	Negative	Negative	Negative	Negative	negative	none of them	negative	none of them	negative	none of them	negative	none of them	retrospective	35	123	no	no	no	no	no	no	no	no	clear	no	37	35	123	no	no	no	no	no	no	no	no	clear	no	37	41.5	123	no	no	no	no	no	no
1	7.9	5.8	Negative	Negative	Negative	Negative	negative	none of them	negative	none of them	negative	none of them	negative	none of them	retrospective	21.5	119	no	no	no	no	no	no	no	no	clear	no	37	21.5	119	no	no	no	no	no	no	no	no	clear	no	37	20	119	no	no	no	no	no	no
0.4	3.2	7.8	Negative	intermediate	Negative	Negative	negative	none of them	negative		negative	none of them	negative	none of them	prospective	20	106	no	no	no	no	no	no	no	no	clear	no	37	20	106	no	no	no	no	no	no	no	no	clear	no	37	22	106	no	no	no	no	no	no
1.3	16.6	17.9	Negative	Negative	Negative	Negative	negative	none of them	negative	none of them	negative	none of them	negative	none of them	retrospective	25	115	no	no	no	no	no	no	no	no	clear	no	37	25.5	115	no	no	no	no	no	no	no	no	clear	no	37	29	115	no	no	no	no	no	no
17.1	4892	4326	Negative	Negative	Negative	Negative	negative	none of them	negative	none of them	negative	none of them	negative	none of them	prospective	21	73	no	no	no	no	no	no	no	no	clear	no	37	21	73	no	no	no	no	no	no	no	no	clear	no	37	21	73	no	no	no	no	no	no
3.3	5.2	1.6	Negative	Negative	Negative	Negative	negative	none of them	negative	none of them	negative	none of them	negative	none of them	prospective	35	128	no	no	no	no	no	no	no	no	clear	no	37	35	128	no	no	no	no	no	no	no	no	clear	no	37	40	128	no	no	no	no	no	no
92	5117	5046	Positive	done	done	done	negative	LTBI	negative	LTBI	posetive	LTBI	done	LTBI	prospective	44	103	no	no	no	no	no	no	no	no	clear	no	36.9	44	103	no	no	no	no	no	no	no	no	clear	no	37	44	103	no	no	no	no	no	no
28.9	301	311	Negative	Negative	Positive	done	negative	none of them	negative	none of them	negative	LTBI	posetive	LTBI	prospective	51	135	yes	yes	no	no	yes	no	no	no	clear	no	37	51	135	no	no	no	no	no	no	no	no	clear	no	37	50.5	135	no	no	no	no	no	no
34.8	76	94	Negative	Negative	Negative	Negative	negative	none of them	negative	none of them	negative	none of them	negative	none of them	prospective	47	105	no	no	no	no	no	no	no	no	clear	no	37	47	105	no	no	no	no	no	no	no	no	clear	no	37	47	105	no	no	no	no	no	no
6.6	5.3	2.8	Negative	Negative	Positive	done	negative	none of them	negative	none of them	negative	LTBI	negative	LTBI	retrospective	12	101	no	no	no	no	no	no	no	no	clear	no	37	13	101	no	no	no	no	no	no	no	yes	clear	no	37	14	101	no	no	no	no	no	no
151	6879	6130	Negative	Negative	Negative	Negative	negative	none of them	negative	none of them	negative	none of them	negative	none of them	prospective	24	114	no	no	no	no	no	no	no	no	clear	no	37	23	114	no	no	no	no	no	no	no	no	clear	no	37	22	106	no	no	no	no	no	no
1.2	1.8	3.2	Negative	Negative	Negative	Negative	negative	none of them	negative	none of them	negative	none of them	negative	none of them	retrospective	35	103	no	no	no	no	no	no	no	no	clear	no	37	44	158	no	no	no	no	no	no	no	no	clear	no	37	40	103	no	no	no	no	no	no
1	1.8	7.7	Negative	Negative	Positive	done	negative	none of them	negative	none of them	negative	LTBI	negative	LTBI	prospective	35.5	117	no	no	no	no	no	no	no	no	clear	no	37	35.5	117	no	no	no	no	no	no	no	no	clear	no	37	35.5	117	no	no	no	no	no	no
4.5	3.2	3.8	Negative	Negative	Negative	Negative	negative	none of them	negative	none of them	negative	none of them	negative	none of them	prospective	44	133	yes	no	no	no	no	no	no	no	clear	no	37	40	133	no	no	no	no	no	no	no	no	clear	no	37	40	133	no	no	no	no	no	no
4.2	82	68	Negative				negative	none of them							retrospective	72	160	no	yes	no	no	no	no	no	no	clear	no	37	53	160	no	no	no	no	no	no	no	no
1.9	1.3	2.9	Positive	Positive	done	done	negative	LTBI	negative	LTBI	posetive	LTBI	done	LTBI	prospective	40	163	no	no	no	no	no	no	no	no	clear	no	37	40	163	no	no	no	no	no	no	no	no	clear	no	37	40	163	no	no	no	no	no	no
[truncated: 18 more columns]
